# Supplementary material for: Squeezing water from a stone: high-throughput sequencing from a 145-year old holotype resolves (barely) a cryptic species problem in flying lizards
Source: PeerJ. 2018 Mar 20;6:e4470. doi: 10.7717/peerj.4470 (PMC5865465; doi:10.7717/peerj.4470)
Supplement: Supplemental Information 1 — This file includes ND2 sequence data obtained via traditional Sanger sequencing for 39 individuals representing Draco cristatellus, D. fimbriatus, D. hennigi, D. punctatus, and D. maculatus, plus 183 base pairs of ND2 obtained via MiSeq HTS for the Draco cristatellus holotype (BMNH 1872.2.19.4). In addition, the 13 mitochondrial sequence reads obtained for the D. cristatellus holotype are provided. [file peerj-06-4470-s001.txt]

#NEXUS 

BEGIN DATA;
	DIMENSIONS  NTAX= 41 NCHAR=1032;
	FORMAT DATATYPE=DNA  MISSING=? GAP=- ;
MATRIX

[                                   				          10         20        30        40        50        60        70        80        90       100       110       120       130       140       150       160       170       180       190       200       210       220       230       240       250       260       270       280       290       300       310       320       330       340       350       360       370       380       390       400       410       420       430       440       450       460       470       480       490       500       510       520       530       540       550       560       570       580       590       600       610       620       630       640       650       660       670       680       690       700       710       720       730       740       750       760       770       780       790       800       810       820       830       840       850       860       870       880       890       900       910       920       930       940       950       960       970       980       990      1000      1010      1020      1030]
						 							[ND2...................................................................................................................................................................................................................................................................................................................................................................................................................................................................................................................................................................................................................................................................................................................................................................................................................................................................................................................................................................................................................................................................] 
Aphan.fuscus.JAM1141 [TNHC 57874]  					ATTCAAGTCCTAGTCACAGCCCTCACTTTCATAATAATCTTCATTGGAACACTCATTGTTTCCTCTAGTAACAGCCTACTAATAGCCTGACTAGGACTAGAATTAAATACATTTGCAATCCTACCACTAATTTCAAAAACAAAACACCCACGATCTATTGAAGCAACAACAAAATACTTTATTACACAAGCCACTGCTTCCTGCCTTCTACTATTTTCAGGAACTGTCAATGCCTGACAAACAGGAACATGAAATATTTCACAACCATATAACGAACTATCGTCCATACTTATACTTATTGCCCTAATAATTAAAGCCGGAGCAGTCCCCACCCACTTTTGACTACCAGAAGTAATACAAGGCACAACCATCATAACTGCAATAATTATCGCTACCTGACAAAAAATCGCCCCTACAATCCTAATTTTTTTACTATCAAACCATGCCCAACCGTATATTGCAATTACCCTCGGACTTCTATCAACATCTTTTGGTGGTTGAGGTGGAATAAATCAAACACAACTACGAAAAATACTAGCCTTCTCATCAATCGCCAATATAGGGTGAACTATGATAACTCTAACATCAGACCCAAAAACATCAATATTTAACATTTTTATCTATATCCTCATGACAATCCCTACATTTTTACTTATAATACTAACATCAACAAAAACACTACAAAACATAGCAATTATATGAACTACATCACCAACAATATCAATAATAATAACTATCATTTTACTTTCAATAGCCGGTTTACCACCACTGACAGGTTTCGTACCAAAACTAATAATCCTAAACGAACTAGTAACACAAAACCTAACTACAACCGCCATTATTACAACAATAACCTCCCTACTAACCTTAGTATTCTACCTACGAATTACATATTTAACTACATTATTAAATCCTCCAAGCTCATCTACATCTACAACAAAATGACGACAAAAAATTAACGGCACAAAAATAGTAATTTTCTCACCAACAGCCATAATAACTACACCTACACTACCAACCCTCATCCCATAG

mac.Perlis.JAM1084 [TNHC 56576]            			ATACCAACCCCTGCTATTCTAATATTATTCACAAGCGTCATTCTGGGTACAATAGTCACCGTATCTAGCCACCACTGATTAACAGCCTGGCTTGGGCTAGAAATTAACACGCTAGCCATTCTTCCAATTATTGCAAAAACAAAACACCCCCGTGCAATTGAAGCCGCTACAAAATATTTCCTAACACAAGCTGTAGCCTCTTGTCTTCTCCTATCATCGAGCATAATAAACGCCTGACGAACAGGAAGCTGAGACATCTTACAAATAACCGATAAACTAACCACCACAACAACACTTATTGCCCTCGCAATAAAAGCAGGGGCCATCCCCCTACACTTCTGACTACCAGAAGTAATACAAGGCTGCACACTGCATACCGCCATATTAATCTCCACCTGACAAAAAATTGCCCCCATAGCCCTCCTCTATCTAATGTCAAACCACACACAACCCATTGTAACCATAACACTCGGCATGCTCTCCACAACCTTTGGCGGATGGGGCGGAATTAACCAAACCCAACTTCGAAAAATAATAGCCTACTCATCAATTACCAACCTCGGTTGAGCCCTAATAGTAATCTCACTCGAACCAAACACATTCGCAATTAATATTCTAGTATATATCCTTATAATAGTACCAACATTCCACATTTTAACTATAACCGCCACTAAAACACTACAAAACCTTTCATCCTCCTGAACTACCTCACCAACCGGAACCGTAACACTAATAATTCTTTTACTATCCATTGCCGGACTCCCCCCACTTACAGGATTCCTACCAAAATTACTTATTTTAAACGAACTTGTAACGCAGAACCTCACACCAATTGCCACCATGACAGCAATAACCTCCCTATTAAACCTGATCTTTTACCTTCGAACCACGTACATAACTGCACTTCTAAACACCCCAGGCTCTACCACATTATCTATAAAATGACGCCAGCCAGCCACCAAAACTCAAACGACAACGCTTGCACCCACAGCAATCTTTTCCACCCCAGCACTACCAACCATTATCCCATAG
mac.Hainan.tp26348            						ATACCAACCCCTGCCGTCCTAATACTAGCCACAAGCATCATAACAGGCACACTAATTGCCGTATCCAGCCACCACTGATTGACAGCCTGACTTGGGCTAGAAATAAACACGCTAGCCATTCTTCCAGTTATTTCAAAGACAAAACACCCCCGTGCAATTGAAGCCGCTACAAAATACTTTCTAACACAAGCTGCAGCCTCTTGTCTGCTTCTAGCATCGAGCATAATAAACGCCTGACAGACAGGGAGTTGAGACATCCTACAAATAACCAACAAGCTAACCTCTACAGCAACACTCCTCGCCCTCACAATAAAAGCTGGGGCCGTCCCCCTGCACTTCTGACTCCCAGAAGTCATACAAGGCTGCACCCTACACACCGCCATACTAATCTCCACCTGGCAAAAAATTGCCCCTATGGCTTTACTCTATTTAGTGTCAAACCACACACAACCTATTTTAACCATAACACTTGGTATATTATCAGCAGTCTTCGGCGGATGGGGCGGGATTAATCAAACCCAACTCCGAAAAATAATAGCCTACTCATCAATCGCTAACCTAGGCTGAGCTCTAATAGTAATCTCATTTGAGCCAAACACATTCGCAATTAATATCCTAGTATACATCCTCATAATAGTACCAACATTCCACATTTTAACCATAACTACTACAAAAACACTACAGAACCTTTCAACCTCCTGAATCACCTCACCAACCGGGACCGCAACACTAATGGTTCTACTACTATCTATCGCTGGGCTCCCCCCTCTCACAGGATTCCTACCAAAACTGCTAGTCTTAAACGAACTTGTCACACAAAACCTCACACCAATCGCCGCCGCAACAGCATTAACCTCCCTACTAAACCTGGTATTTTACCTACGAACCACGTACATAACTGCACTCCTTAACACCCCAGGCTCTGCCACATCATCCATGAAATGACGCCTAACAGCCACCAAAACCCAAACAACAGCATTCGCACCAACAGCAATCTTTTCCACCCCAGCACTACCAACCCTCATCCCATAG 	

holotype_cristatellus [BMNH 1872.2.19.4]			NNNNNNNNNNNNNNNNNNNNNNNNNNNNNNNNNNNNNNNNNNNNNNNNNNNNNNNNNNNNNNNNNNNNNNNNNNNNNNNNNNNNNNNNNNNNNNNNNNNNNNNNNNNNNNNNNNNNNNNNNNNNNNNNNNNNNNNNNNNNNNNNNNNNNNNNNNNNNNNNNNNNNNNNNNNNNNNNNNNNNNNNNNNNNNNNNNNNNNNNNNNNNNNNNNNNNNNNNNNNNNNNNNNNNNNNNNNNNNNNNNNNNNNNNNNNNNNNNNNNNNNNNNNNCCGACTCCCTAGCCTCCACAACAATACTCCTAGCCCTAACAATAAAAGCAGGCGCCATCCNNNNNNNNNNNNNNNNNNNNNNNNNNNNNNNNNNNNNNNNNNNNNNNNNNNNNNNNNNNNNNNNNNNNNNNNNNNNNNNNNNNNNNNNNNNNNNNNNNNNNNNNNNNNNNNNNNNNNNNNNNNNNNNNNNNNNNNNNNNNNNNNNNNNNNNNNNNNNNNNNNNNNNNNNNNNNNNNNNNNNNNNNNNNNNNNNNNNNNNNNNNNNNNNNNNNNNNNNNNNNNNNNNNNNNNNNNNNNNNNNNNNNNNNNNNNNNNNNNNNNNNNNNNNNNNNNNNNNNNNNNNNNNNNNNNNNNNNNNNNNNNNNNNNNNNNNNNNNNNNNNNNNNNNNNNNNNNNNNNNNNNNNNNNNNNNNNNNNNNNNNNNNNNNNNNNNNNNNNNNNNNNNNNNNNNNNNNNNNNNNNNNNTGATCCTATTATTATCAATTGCCGGGCTCCCCCCCCTCACAGGATTTCTGCCAAANNNNNNNNNNNNNNNNNNNNNNNNNNNNNNNNNNNNNNNNNNNNNNNNNNNNNNNNNNNNNNNNNNNNNNNNNNNNNNNNNNNNNNNNNNNNNNNNNNNNNNNNNNNNNNNNNNNNNNNNNNNNNNNNNNNNNNNNNNNNNNNNNNNNNNNNNATGGCGTCACCCAATCATCAAAACCAAAACAACATCACTCGCACCAACCGCAATTTTCAGCACACCAGNNNNNNNNNNNNNNNNNNNNNNN 
crist.Sarawak.JAM1203 [TNHC 56763] 					ATACCAACCCCTGCTATCTTCATACTACTAATAAGCATCACGATAGGCACAATTATTACCATCTCCAGCCACCACTGGCTAACCGCTTGAGCAGGGCTAGAGATAAACACACTAGCCATCCTCCCAATTATCTCAAAAACAAAACATCCACGTGCAACTGAAGCCGCTACAAAGTACTTTCTAACACAAGCAGTAGCTTCTTGCCTACTACTATCATCAAGCATAATAAACGCCTGACAAACAGGAAATTGAAGCATCCTACAAATAACCGACCCCCTAGCCTCCACAACAATACTCCTAGCCCTAACAATAAAAGCAGGCGCCATCCCCCTACACTTCTGATTGCCAGAAGTAATACAAGGCTGCACTTTGTACACCGCCATACTAATTTCCACCTGACAAAAAATCGCCCCTATAGCCCTACTATATATAATCTCAAGCCACGTACAGCCCCTAGTTGCTCTGACACTAGGCACACTATCAACAATATTTGGAGGCTGAGGAGGGATCAACCAAACCCAACTGCGAAAAATAATAGCCTACTCATCGATCACCAACCTAGGATGAGCCCTAATAGTCATCCCATCCGACCCAAACACATTCGCAATCAATATTCTATTATACATCCTCATAATAATGCCAGCCTTCCCAATTTTAGCTGCGACCGCAACCAAAACAATACAAAACCTGTCAACCTCATGAACAACATCCCCAACCGGAACTACAACACTAATGATCCTGTTATTATCAATTGCCGGACTCCCCCCCCTCACAGGATTTCTGCCAAAACTGCTGATTATTAACGAACTTGTAATGCAAGGCCTCACACCAATCGCCACCGTAACAGCAATAACCTCTCTACTAAACCTCGTCTTTTACCTACGAGCCACATATATGACTACACTTCTTAATTCTCCTGGCTCCGCCACTTCAACCATGAAATGGCGTCACCCAATCATCAAAACCAAAACAACATCACTCGCACCAACCGCAATTTTCAGCACACCAGCCCTACCAACCATTATCCCATAG																																																																																																																													                                                                                																											    																																																																									     

fimb.MP.lsuhc4101									NNNNNNNNNNNNNNNNTATTTGNACTACTCCTGAGCATCACAATGGGCACCATTATTACTATCTCCAGCCACCACTGACTAACAGCCTGAGCAGGGCTTGAAATAAACGCACTGGCCATCCTTCCAATTATTTCAAAGACAAACCACCCACGTGCAACTGAAGCCGCCACAAAATACTTCTTAACCCAGGCAGTAGCCTCTTGCTTACTTCTATCCTCGAGCATGATAAACGCCTGACAAACAGGAAGCTGAGACATCCTACAAATAACCAACCCGCTAACATCTACAACCATGCTAATCGCCCTAACAATAAAAGCCGGAGCCATCCCCCTACACTTCTGACTCCCAGAAGTCATGCAAGGCTGCACTTTATATACCGCCATACTAATCTCCACCTGACAAAAAATCGCCCCAATAGCCCTAATTTACCTAATGTCAAACCACACCCAACCACTAATTACCCTAACACTCGGCATGCTCTCAACAATATTCGGAGGCTGAGGCGGGATCAACCAAACCCAACTACGAAAAATAATGGCCTACTCATCAATTACTAACCTAGGCTGATCCCTAATAGTTATCTCACTCGAACCCAACACATTCGCAATTAACATCCTGATATATATTCTCATAATAATACCCGCCTTTCCAATCTTGGCCATAACCGCAACCAAAACACTACAAAACCTATCAACCTCCTGAACAACATCCCCAACAGGAACTACAACATTAATAATTCTACTACTATCAATTGCCGGACTCCCCCCCCTCACAGGGTTTTTACCAAAACTTCTAATCCTAAACGAACTTGTTGCGCAAAACCTCACACCGATTGCCACCGTAACAGCAATAACCTCCCTATTGAACCTCATATTTTATCTCCGAGCCACCTACATGACTACACTTCTTAATTCTCCTGGCTCTGCCACATCAACTATGAAATGGCGATGCCCAATTACCAAAACCAAAACAACAACACTCGCACCAACCGCAATCTTCAGCACCCCAGCCCTACCAACCTTTATCCCATAG
fimb.LSUHC4601   									ATACCAACCCCCGCTATATTTGTACTACTCCTGAGCATCACAATGGGCACCATTATTACTATTTCCAGCCACCACTGACTAACAGCCTGAGCAGGACTTGAAATAAACGCACTAGCCGTCCTTCCAATTATTTCAAAAACAAAACACCCACGTGCAACTGAAGCCACCACAAAATACTTCTTAACACAAGCAGTAGCCTCTTGCTTACTTCTATCCTCGAGCATAATAAACGCCTGACAAACGGGAAGCTGAGACATCCTACAAATAACCAACCCGCTAACATCCACAACCATGCTAATCGCCCTAACAATAAAAGCCGGAGCCATTCCCCTACACTTCTGACTCCCAGAAGTCATGCAAGGCTGCACTCTATATACCGCCATACTAATCTCCACCTGACAAAAAATCGCCCCAATAGCCCTAATTTACCTAATGTCAAACCACACCCAACCACTAATTACCCTAACACTCGGCATGCTCTCAACAATATTCGGAGGCTGAGGCGGGATCAACCAAACCCAACTACGAAAAATAATAGCCTACTCATCAATTACTAACCTAGGCTGATCCCTAATAGTCATCTCACTCGAACCCAACACATTCGCAATTAACATCCTGATGTATATTCTCATAATAATACCCGCCTTTCCAATCTTGGCCATAACCGCAACCAAAACACTACAAAACCTATCAGCCTCCTGAACAACATCCCCAACAGGAACTACAACATTAATAATTCTACTACTATCAATTGCCGGACTCCCCCCCCTCACAGGATTTCTACCAAAACTACTAATCCTAAACGAACTTGTTACGCAAAACCTCACACCGATTGCTACCGTAACAGCAATAACCTCCCTATTGAACCTCATATTTTATCTCCGAGCCACCTACATGACTACACTTCTTAATTCTCCTGGCTCTGCCACATCAACTATGAAATGGCGATGCCCAATTACCAAAACCAAAACAACAACACTCGCACCAACCGCAATCTTCAGCACCCCAGCCCTACCAACCCTTATCCCATAG
fimb.Larut.[TNHC 57954]        						ATACCAACCCCCGCTATACTTGTACTACTCCTGAGCATCACAATGGGCACCATTATTACTATCTCCAGTCACCACTGACTAACAGCCTGAGCAGGTCTTGAAATAAACGCACTAGCCGTCCTTCCAATTATTTCAAAGACAAAACACCCACGTGCAACTGAAGCCGCCACAAAATACTTCTTAACACAGGCAGTAGCCTCTTGCTTACTTCTATCCTCGAGCATGATAAACGCCTGACAAACAGGAAGCTGAGACATCCTACAAATAACCAACCCGCTAACATCTACAACCATGCTAATCGCCCTAACAATAAAAGCCGGAGCTATCCCCCTGCACTTCTGACTCCCAGAAGTCATGCAAGGCTGCACCCTATATACCGCCATACTAATCTCCACCTGACAAAAAATTGCCCCAATAGCCCTAATCTATCTAATGTCAAACCATGCCCAACCACTAATTACCCTAACACTCGGCATGCTCTCAACAATATTCGGAGGCTGAGGCGGGATCAACCAAACCCAACTACGAAAAATAATAGCCTACTCCTCAATCACTAACCTAGGCTGATCCCTAATAGTTATTTCACTCGAACCAAACACATTCGCAATTAACATCCTGATATACATTCTCATAATAATGCCCGCCTTTCCAATTTTGGGCATAACCGCAACCAAAACACTACAAAACCTATCAACCTCCTGAACAACATCCCCAACAGGAACTACAACATTAATAATTCTACTACTATCAATTGCCGGACTCCCCCCCCTCACAGGATTTCTACCAAAACTGCTAATCCTAAACGAACTTGTTATGCAAAACCTCACACCAATTGCCACCGTGACAGCAATAACCTCCCTACTGAACCTCATGTTTTACCTGCGAACCACCTACATGACTACGCTTCTAAATTCTCCTGGCTCTGCCACATCAACTATGAAATGGCGATGCCCAATTACCAAAACCAAAACAACAACACTTGCACCAACCGCAATCTTCAGCACCCCAGCCCTACCAACCCTTATCCCATAG
fimb.Tioman.4001									ATACCAACCCCCGCTATATTTGTACTACTCCTGAGCATCACAATGGGCACCATTATTACTATTTCCAGCCACCACTGACTAACAGCCTGAGCAGGACTTGAAATAAACGCACTAGCCGTCCTTCCAATTATTTCAAAAACAAAACACCCACGTGCAATTGAAGCCACCACAAAATACTTCTTAACACAAGCAGTAGCCTCTTGCTTACTTCTATCCTCGAGCATAATAAACGCCTGACAAACGGGAAGCTGAGACATCCTACAAATAACCAACCCGCTAACATCCACAACCATGCTAATCGCCCTAACAATAAAAGCCGGAGCCATTCCCCTACACTTCTGACTCCCAGAAGTCATGCAAGGCTGCACTCTATATACCGCCATACTAATCTCCACCTGACAAAAAATCGCCCCAATAGCCCTAATTTACCTAATGTCAAACCACACCCAACCACTAATTACCCTAACACTCGGCATGCTCTCAACAATATTCGGAGGCTGAGGCGGGATCAACCAAACCCAACTACGAAAAATAATAGCCTACTCATCAATTACTAACCTAGGCTGATCCCTAATAGTCATCTCACTCGAACCCAACACATTCGCAATTAACATCCTGATGTATATTCTCATAATAATACCCGCCTTTCCAATCTTGGCCATAACCGCAACCAAAACACTACAAAACCTATCAGCCTCCTGAACAACATCCCCAACAGGAACTACAACATTAATAATTCTACTACTATCAATTGCCGGACTCCCCCCCCTCACAGGATTTCTACCAAAACTACTAATCCTAAACGAACTTGTTACGCAAAACCTCACACCGATTGCTACCGTAACAGCAATAACCTCCCTATTGAACCTCATATTTTATCTCCGAGCCACCTACATGACTACACTTCTTAATTCTCCTGGCTCTGCCACATCAACTATGAAATGGCGATGCCCAATTACCAAAACCAAAACAACAACACTCGCACCAACCGCAATCTTCAGCACCCCAGCCCTACCAACCCTTATCCCATAG	
fimb.Tioman.4002									ATACCAACCCCCGCTATATTTGTACTACTCCTGAGCATCACAATGGGCACCATTATTACTATTTCCAGCCACCACTGACTAACAGCCTGAGCAGGACTTGAAATAAACGCACTAGCCGTCCTTCCAATTATTTCAAAAACAAAACACCCACGTGCAATTGAAGCCACCACAAAATACTTCTTAACACAAGCAGTAGCCTCTTGCTTACTTCTATCCTCGAGCATAATAAACGCCTGACAAACGGGAAGCTGAGACATCCTACAAATAACCAACCCGCTAACATCCACAACCATGCTAATCGCCCTAACAATAAAAGCCGGAGCCATTCCCCTACACTTCTGACTCCCAGAAGTCATGCAAGGCTGCACTCTATATACCGCCATACTAATCTCCACCTGACAAAAAATCGCCCCAATAGCCCTAATTTACCTAATGTCAAACCACACCCAACCACTAATTACCCTAACACTCGGCATGCTCTCAACAATATTCGGAGGCTGAGGCGGGATCAACCAAACCCAACTACGAAAAATAATAGCCTACTCATCAATTACTAACCTAGGCTGATCCCTAATAGTCATCTCACTCGAACCCAACACATTCGCAATTAACATCCTGATGTATATTCTCATAATAATACCCGCCTTTCCAATCTTGGCCATAACCGCAACCAAAACACTACAAAACCTATCAGCCTCCTGAACAAYWTCCCCAACAGGAACTACAACATTAATAATTCTACTACTATCAATTGCCGGACTCCCCCCCCTCACAGGATTTCTACCAAAACTACTAATCCTAAACGAACTTGTTACGCAAAACCTCACACCGATTGCTACCGTAACAGCAATAACCTCCCTATTGAACCTCATATTTTATCTCCGAGCCACCTACATGACTACACTTCTTAATTCTCCTGGCTCTGCCACATCAACTATGAAATGGCGATGCCCAATTACCAAAACCAAAACAACAACACTCGCACCAACCGCAATCTTCAGCACCCCAGCCCTACCAACCCTTATCCCATAG
fimb.SumUtara [MZB.Lace.14276]						ATACCAACCCCCGCCATATTTGTACTACTCCTAAGCATCACAATGGGCACAATCATTACTATCTCCAGTCACCACTGACTGACAGCCTGAGCAGGTCTTGAAATAAACGCACTGGCCGTCCTTCCAATCATTTCAAAGACAAAGCACCCACGTGCAACTGAAGCCGCCACAAAATACTTCTTAACACAAGCAGTGGCCTCTTGCTTACTTCTAGCCTCTAGTATGATAAACGCCTGACAAACAGGAAGCTGAAACATCCTACAAATAGCCAACCCACTAACATCTACAACTATGCTAATCGCTCTAACAATAAAAGCCGGGGCCATCCCCCTACACTTCTGACTACCARAAGTTATGCAAGGCTGCACCCTATATACCGCCATACTAATCTCCACCTGACAAAAAATCGCCCCTATAGCCCTAATCTACCTAATGTCAAACCACACCCAACCGCTAATTACCCTAACACTAGGCATACTCTCAACAACATTTGGAGGCTGAGGCGGGATCAACCAAACCCAATTACGAAAAATGATAGCCTACTCATCAATTACTAACCTGGGCTGATCTCTAATAATTATTTCACTCGAACCAAACACATTCGCAATTAACATCCTAATGTACATTCTCATAATAATACCTGCCTTTCCAATTCTAGCCATAACCGCAACCAAAACACTACAAAACCTATCAACCTCCTGAACAACATCACCAACAGGAACTACAACATTAATAATCCTACTACTGTCGATTGCCGGACTTCCCCCACTCACAGGATTCCTGCCAAAACTACTAATCCTAAACGAACTTGTTACGCAAAACCTCACACCAATTGCCACCGTAACAGCAATAACCTCCCTATTGAACCTCATATTTTATCTGCGAGCCACCTACATGACTACGCTTCTTAATTCTCCTGGCTCTGCCACATCAACCATGAAATGGCGATGCCCAATTACCAAAACCAAAACAACAACCCTCGCACCAACCGCAATCTTCAGCACCCCAGCCCTACCAACCCTTATCCCATAG
fimb.Panti [MVZ 270634]            					ATACCAACCCCCGCTATATTTGTACTACTCCTGAGCATCACAATGGGCACCATTATTACTATCTCCAGTCACCACTGACTAACAGCCTGAGCAGGACTTGAAATAAACGCATTAGCCGTCCTTCCAATTATTTCAAAGACAAAACACCCACGTGCAACTGAAGCCGCCACAAAATACTTCTTAACACAGGCAGTAGCTTCTTGCTTACTTCTATCCTCGAGCATGATAAACGCCTGACAAACAGGAAGCTGAAACATCCTACAAATAACCAACCCACTAACATCTACAACCATGCTAATCGCCCTAACAATAAAAGCCGGAGCTATTCCCCTGCACTTCTGACTCCCAGAAGTCATGCAAGGCTGCACCCTATATACCGCCATACTAATCTCCACCTGACAAAAAATTGCCCCAATAGCCCTAATTTATCTAATGTCAAACCATACCCAACCACTAATTACCCTAACACTCGGCATGCTCTCAACAATATTCGGAGGCTGAGGCGGGATCAACCAAACCCAACTACGAAAAATAATAGCCTACTCCTCAATCACTAACCTAGGCTGATCCCTAATAGTTATCTCACTCGAACCAAACACATTCGCAATTAACATCCTAATATATATTCTCATAATAATGCCCGCCTTTCCAATTTTGGCCATAACCGCAACCAAAACACTACAAAACCTATCAACCTCCTGAACAACATCCCCAACAGGAACTACAACATTAATAATTCTACTACTATCAATTGCCGGACTCCCACCCCTAACGGGATTTCTACCAAAACTGCTAATTCTAAACGAACTTGTTATGCAAAACCTCACACCAATTGCCACCGTAACAGCAATAACCTCCCTACTGAACCTCATATTTTATCTGCGAGCCACCTACATGACTACGCTTCTAAATTCTCCTGGCTCTGCCACATCAACTATGAAATGGCGATGCCCAATTACCAAAACCAAAACAACAACACTCGCACCAACCGCAATCTTCAGCACCCCAGCCCTACCAACCCTTATCCCATAG

hennigi.Java.JAM2065 [LSUMZ 81441]        			ATACCGACCCCCGCTATATTTGTACTACTCCTGAGCATCACAATGGGCACAATTATTACTATCTCCAGCCACCACTGACTAACAGCCTGAGCAGGACTTGAAATAAACGCACTAGCCATCCTTCCAATTATCTCAAAGACAAATCACCCACGTGCAACTGAGGCTGCTACAAAATACTTCTTGACACAAGCAGTAGCCTCTTGCTTACTTCTATCCTCAAGCATAATAAACGCCTGACAAACGGGAAGCTGAAACATCCTACAAATAACCAACCACCTAGCATCTACAACCATGCTAGTAGCCCTAACAATAAAAGCCGGGGCCATCCCCCTACACTTCTGACTCCCAGAAGTTATGCAAGGCTGCACCCTATACACCGCCATACTAATCTCCACCTGACAAAAAATCGCCCCAATGGCCCTAATCTATCTAATGTCAAACCACACCCAACCACTAATCACCCTTACACTCGGCATGCTCTCAACAATGTTGGGAGGTTGAGGCGGAATAAACCAAACCCAACTACGAAAAATAATAGCCTACTCATCAATTACTAACCTAGGCTGATCCCTAATAGTTATCTCACTTGAACCAAACACATTCGCAATTAACATCCTAATGTACATCCTCATAATAATGCCCACATTTCCAATTTTGGCCATAACCGCAACCACGACACTAAAAAACCTATCAACCTCCTGAACAACATCCCCAACAGGAACTACAACATTAATAATTCTATTACTATCAATTGCCGGGCTCCCCCCCCTCACAGGATTTCTACCAAAACTACTAATCCTAAACGAACTTGTAATTCAAAACCTTACACCAATTGCCACCGTGACAGCAATAACCTCCCTACTAAACCTCATATTCTACCTGCGAGCCACCTACATAACCACGCTGCTAAATTCTCCTGGCTCTGCCACATCAACCATGAAATGGCGATGCCCAATCACCAAAACCAAAACAACAGCACTCGCACCACCCGCAATCTTCAGCACCCCCGCCCTACCAACCCTTATCCCATAG
hennigi.Java.JAM2066 [LSUMZ 81447]					NNNNNNNNNNNNNNNATATTTGTATTACTCCTGAGCATCACAATGGGCACAATTATTACTATCTCCAGCCACCACTGACTAACAGCCTGAGCAGGACTTGAAATAAACGCACTAGCCATCCTTCCAATTATCTCAAAGACAAATCACCCACGTGCAACCGAGGCTGCTACAAAATACTTCTTGACACAAGCAGTAGCCTCTTGCTTACTTCTATCCTCAAGCATAATAAACGCCTGACAAACGGGAAGCTGAAACATCCTACAAATAACCAACCACCTAGCATCTACAACCATGCTAGTAGCCCTAACAATAAAAGCCGGGGCCATCCCCCTACACTTCTGACTCCCAGAAGTTATGCAAGGCTGCACCCTATACACCGCCATACTAATCTCCACCTGACAAAAAATCGCCCCAATGGCCCTAATCTATCTAATGTCAAACCACACCCAACCACTAATCACCCTAACACTCGGCATGCTCTCAACAATGTTTGGAGGTTGAGGCGGAATAAACCAAACCCAACTACGAAAAATAATAGCCTACTCATCAATTACTAACCTAGGCTGATCCCTAATAGTTATCTCACTTGAACCAAACACATTCGCAATTAACATCCTAATGTACATCCTCATAATAATGCCCACATTTCCAATTTTGGCCATAACCGCAACCACGACACTAAAAAACCTATCAACCTCCTGAACAACATCCCCAACAGGAACTACAACATTAATAATTCTATTACTATCAATTGCCGGGCTCCCCCCCCTCACAGGATTTCTACCAAAACTACTAATCCTAAACGAACTTGTAATTCAAAACCTTACACCAATTGCCACCGTGACAGCAATAACCTCCCTACTAAACCTCATATTCTACCTGCGAGCCACCTACATAACCACGCTGCTAAATTCTCCTGGCTCTGCCACATCAACCATGAAATGGCGATGCCCAATCACCAAAACCAAAACAACAGCACTCGCACCACCCGCAATCTTCAGCACCCCCGCCCTACCAACCCTTATCCCATAG

punctatus.BRK377.Sarawak [CAS 259780]				NNNNNNNNNNNNNNNNNNNNNNNNNNNNNNNNNNNNNNNNNNNNNNNNNNNNNNNNNNNNNNNNNNNNNNNNNNNNNNNNNNNNNNNNNNNNNNNNNNNNNNNNNNNNNNNNNNNNNNTCCTCCCAATCATTTCAAAAACAAAACACCCACGTGCGATTGATGACGCTACAAAATACTTCCTAACACAAGCAGTAGCCTCTTGCCTACTTCTTTCATCAAGCATAGTAAACNCCTGACAAACAGGAAGTTGGGATATTCTACAAATAACCAACCCACTAACATCTGCAGCAATACTCGTAGCCCTAACAATAAAAACCGGGGCCATCCCCCTGCACTTCTGACTTCCAGAGGTTATGCAAGGCTGCACCCTATACACGGCCATACTAATCGCTACCTGACAAAAAATCGCTCCAATGGCCCTTATGTATCTAATATCAAACCACACACAACCACTAATTACTTTAACACTAGGCATACTCTCAACAGTGTTCGGAGGCTGAGGAGGAATCAACCAAACCCAACTACGAAAAATAATGGCTTATTCCTCAATTACTAACCTAGGCTGAGCCCTAATAGTCATCTCATTCGAACCAAACACATTCGCAATTAATATTCTAATGTACATTCTCATAATAATACCCACATTTCCAATTTTAGCTATAACCGCAACCAAAACATTAAAAAATCTCTCGACCTCATGAACAACATCCCCAGCCGGAACCACAACATTGATAATTCTACTACTATCAATCGCCGGGCTCCCCCCCCTCACAGGGTTTCTACCAAAACTGCTAATTCTAAACGAACTTGTAACGCAAAACCTAACACCAATTGCCGCCGTAACAGCAATGACCTCCCTACTAAACCTCGTATTTTACCTACGAGCCACGTATATGACTACGCTTCTTAATTCTCCTGGCTCTGCCACATCAGCCATAAAATGGCGAACCCCCATCACCAAAACTAAAACTACAATACTTGCACCAACCGCAGTCTTCAGCACCCCAGCCCTACCAAGCATCATCCCATAG
punctatus.Poring.JAM1485 [TNHC 56766]				NNNNNNNNNNNGGCTATTTTTATRTTATCCCTGAGCATCACAATAGGCACAATTATTACCATCTCCAGCCACCACTGATTAACAGCCTGAGCTGGATTAGAAATAAATGCACTGGCCATCCTCCCAATTATTTCGAAAACAAAACACCCACGCGCAATTGAAGCCGCTACAAAGTACTTCCTAACACAAGCAGTAGCCTCTTGCTTACTTCTATCGTCGAGCATGATAAACGCCTGACAAACAGGAAGTTGAGACATCCTACAAATAACCAACCCCATAACATCTGCAACAATACTCGTGGCCCTAACAATAAAAGCCGGGGCCATCCCCCTACACTTCTGACTCCCAGAAGTTATGCAAGGCTGCACCCTATACACTGCCATGCTGATCGCCACCTGACAAAAAATCGCTCCAATAGCCCTTATATATCTAATGTCAAACCACACACAACCACTAATTACTATAACACTCGGCATACTCTCAACAATGTTTGGGGGCTGAGGCGGAATCAATCAAACCCAACTACGAAAAATAATGGCTTACTCATCAATTACTAACCTAGGCTGAGCCCTAATAGTTATCGCATTCGAACCAAACACATTCGCAATTAATATCCTAATGTACATCCTCATAATAATACCCACCTTTCCAATTTTAGCTATAACCGCAACCAAGACATTAAAAAACCTCTCAGCCTCCTGAACAACATCCCCAGCCGGAACTACAACATTAATAATTCTACTACTATCTATTGCCGGCCTCCCCCCCCTCACAGGATTTTTACCAAAACTGCTAATCCTAAACGAACTTGTAATGCAAAACCTCACACCAATTGCCACCGTAACAGCAATGACCTCCCTATTAAACCTCGTATTTTACCTACGAGCCACGTATATGACTACACTTCTTAATTCTCCTGGCTCTGCCACATCAGCCATAAAATGGCGATCCCCTATCACCAAAACCAAAACTACAATACTCGCACCCACCGCAATCTTCAGCACCCCAGCCCTACCAAGCATTATCCCATAG 
punctatus.j10533.PagaiSelatan  [MVZ 270831]			ATGCCAACCCCAGCTATTTTCATACTACTCCTGAGCATCACAATGGGCACAATTATTACCATCTCCAGCCACCACTGACTAACAGCCTGAGCCGGGTTAGAAATAAACGCACTAGCCATCCTCCCAATCATTTCAAAAACAAAACACCCACGTGCAATTGAAGCCGCTACAAAATATTTCCTAACACAAGCAGTAGCTTCTTGCTTACTCCTATCATCGAGCATAATAAACGCCTGACAAACAGGAAGTTGAGATATCCTACAAATAACCAACCCCCTAGCATCTGCAACAATACTAGTGGCCCTAACAATAAAAGCCGGGGCCGTCCCCCTGCACTTCTGACTTCCAGAAGTCATGCAAGGCTGCACCCTATACACCGCCATGCTAATCTCCACCTGACAAAAAATCGCTCCAATAGCCCTAATATATCTAATATCAAACCATACACAACCACTGATTACTCTAACACTAGGCATGCTCTCAACAATGTTCGGAGGCTGAGGCGGAATCAACCAAACCCAGCTACGAAAAATAATGGCTTACTCATCAATTACTAACCTAGGCTGAGCCCTAATAGTTATCTCATTTGAACCAAACACATTCGCAATTAATATCCTAACATATATCCTCATAATAGTACCCACCTTTCCAATTTTAGCTATGACCGCAACCAAAACACTAAAAAATCTCTCAACCTCCTGAACGACATCCCCAACCGGAACTACAACATTAATAATTTTACTCCTATCAATTGCCGGACTCCCCCCCCTCACAGGGTTTTTACCAAAACTGCTAATTCTAAACGAACTTGTAATGCAAAACCTCACACCAGTTGCCACCGTAACGGCAATAACCTCCCTACTAAACCTCGTATTTTACCTACGAACCACATACATGACTACACTTCTTAATTCTCCTGGCTCTGCCACATCAGCCATAAAATGGCGATCCCCTATCACCAAAACTAAACTTACAATACTTACACCCACCGCAATCTTCAGCACCCCAGTCCTACCAAGCATTATCCCATAG 
punctatus.SZL001.Siberut 							ATGCCAACCCCAGCTATTTTCATACTACTCCTGAGCATCACAATGGGCACAATTATTACCATCTCCAGCCACCACTGACTAACAGCCTGAGCCGGGTTAGAAATAAACGCACTAGCCATCCTCCCAATCATTTCAAAAACAAAACACCCACGTGCAATTGAAGCCGCTACAAAATATTTCCTAACACAAGCAGTAGCTTCTTGCTTACTCCTATCATCGAGCATAATAAACGCCTGACAAACAGGAAGTTGAGATATCCTACAAATAACCAACCCCCTAGCATCTGCAACAATACTAGTGGCCCTAACAATAAAAGCCGGGGCCATCCCCCTGCACTTCTGACTTCCAGAAGTCATGCAAGGCTGCACCCTATACACCGCCATGCTAATCTCCACCTGACAAAAAATCGCTCCAATAGCCCTAATATATCTAATATCAAACCATACACAACCACTGATTACTCTAACACTAGGCATACTCTCAACAATGTTCGGAGGCTGAGGCGGAATCAACCAAACCCAGCTACGAAAAATAATGGCTTACTCATCAATTACTAACCTAGGCTGAGCCCTAATAGTTATCTCATTTGAACCAAACACATTCGCAATTAATATCCTAACATATATCCTCATAATAGTACCCACCTTTCCAATTTTAGCTATAACCGCAACCAAAACACTAAAAAATCTCTCAACCTCCTGAACGACATCCCCAACCGGAACTACAACATTAATAATTTTACTCCTATCAATTGCCGGACTCCCCCCCCTCACAGGGTTTTTACCAAAACTGCTAATTCTAAACGAACTTGTAATGCAAAACCTCACACCAGTTGCCACCGTAACGGCAATAACCTCCCTACTAAACCTCGTATTTTACCTACGAGCCACATACATGACTACACTTCTTAATTCTCCTGGCTCTGCCACATCAGCCATAAAATGGCGATCCCCTATCACCAAAACTAAACTTACAATACTTACACCCACCGCAATCTTCAGCACCCCAGTCCTACCAAGCATTATCCCATAG 
punctatus.SZL017.Sipora								ATGCCAACCCCAGCTATTTTCATACTACTCCTGAGCATCACAATGGGCACAATTATTACCATCTCCAGCCACCACTGACTAACAGCCTGAGCCGGGTTAGAAATAAACGCACTAGCCATCCTCCCAATCATTTCAAAAACAAAACACCCACGTGCAATTGAAGCCGCTACAAAATATTTCCTAACACAAGCAGTAGCTTCTTGCTTACTCCTATCATCGAGCATAATAAACGCCTGACAAACAGGAAGTTGAGATATCCTACAAATAACCAACCCCCTAGCATCTGCAACAATACTAGTGGCCCTAACAATAAAAGCCGGGGCCGTCCCCCTGCACTTCTGACTTCCAGAAGTCATGCAAGGCTGCACCCTATACACCGCCATGCTAATCTCCACCTGACAAAAAATCGCTCCAATAGCCCTAATATATCTAATATCAAACCATACACAACCACTGATTACTCTAACACTAGGCATGCTCTCAACAATGTTCGGAGGCTGAGGCGGAATCAACCAAACCCAGCTACGAAAAATAATGGCTTACTCATCAATTACTAACCTAGGCTGAGCCCTAATAGTTATCTCATTTGAACCAAACACATTCGCAATTAATATCCTAACATATATCCTCATAATAGTACCCACCTTTCCAATTTTAGCTATGACCGCAACCAAAACACTAAAAAATCTCTCAACCTCCTGAACGACATCCCCAACCGGAACTACAACATTAATAATTTTACTCCTATCAATTGCCGGACTCCCCCCCCTCACAGGGTTTTTACCAAAACTGCTAATTCTAAACGAACTTGTAATGCAAAACCTCACACCAGTTGCCACCGTAACGGCAATAACCTCCCTACTAAACCTCGTATTTTACCTACGAGCCACATACATGACTACACTTCTTAATTCTCCTGGCTCTGCCACATCAGCCATAAAATGGCGATCCCCTATCACCAAAACTAAACTTACAATACTTACACCCACCGCAATCTTCAGCACCCCAGTCCTACCAAGCATTATCCCATAG 
punctatus.SZL047.Siberut							ATGCCAACCCCAGCTATTTTCATACTACTCCTGAGCATCACAATGGGCACAATTATTACCATCTCCAGCCACCACTGACTAACAGCCTGAGCCGGGTTAGAAATAAACGCACTAGCCATCCTCCCAATCATTTCAAAAACAAAACACCCACGTGCAATTGAAGCCGCTACAAAATATTTCCTAACACAAGCAGTAGCTTCTTGCTTACTCCTATCATCGAGCATAATAAACGCCTGACAAACAGGAAGTTGAGATATCCTACAAATAACCAACCCCCTAGCATCTGCAACAATACTAGTGGCCCTAACAATAAAAGCCGGGGCCATCCCCCTGCACTTCTGACTTCCAGAAGTCATGCAAGGCTGCACCCTATACACCGCCATGCTAATCTCCACCTGACAAAAAATCGCTCCAATAGCCCTAATATATCTAATATCAAACCATACACAACCACTGATTACTCTAACACTAGGCATACTCTCAACAATGTTCGGAGGCTGAGGCGGAATCAACCAAACCCAGCTACGAAAAATAATGGCTTACTCATCAATTACTAACCTAGGCTGAGCCCTAATAGTTATCTCATTTGAACCAAACACATTCGCAATTAATATCCTAACATATATCCTCATAATAGTACCCACCTTTCCAATTTTAGCTATAACCGCAACCAAAACACTAAAAAATCTCTCAACCTCCTGAACGACATCCCCAACCGGAACTACAACATTAATAATTTTACTCCTATCAATTGCCGGACTCCCCCCCCTCACAGGGTTTTTACCAAAACTGCTAATTCTAAACGAACTTGTAATGCAAAACCTCACACCAGTTGCCACCGTAACGGCAATAACCTCCCTACTAAACCTCGTATTTTACCTACGAGCCACATACATGACTACACTTCTTAATTCTCCTGGCTCTGCCACATCAGCCATAAAATGGCGATCCCCTATCACCAAAACTAAACTTACAATACTTACACCCACCGCAATCTTCAGCACCCCAGTCCTACCAAGCATTATCCCATAG 
punct.Pagai.JAM10534  [MVZ 270632]	          		ATGCCAACCCCAGCTATTTTCATACTACTCCTGAGCATCACAATGGGCACAATTATTACCATCTCCAGCCACCACTGACTAACAGCCTGAGCCGGGTTAGAAATAAACGCACTAGCCATCCTCCCAATCATTTCAAAAACAAAACACCCACGTGCAATTGAAGCCGCTACAAAATATTTCCTAACACAAGCAGTAGCTTCTTGCTTACTCCTATCATCGAGCATAATAAACGCCTGACAAACAGGAAGTTGAGATATCCTACAAATAACCAACCCCCTAGCATCTGCAACAATACTAGTGGCCCTAACAATAAAAGCCGGGGCCGTCCCCCTGCACTTCTGACTTCCAGAAGTCATGCAAGGCTGCACCCTATACACCGCCATGCTAATCTCCACCTGACAAAAAATCGCTCCAATAGCCCTAATATATCTAATATCAAACCATACACAACCACTGATTACTCTAACACTAGGCATGCTCTCAACAATGTTCGGAGGCTGAGGCGGAATCAACCAAACCCAGCTACGAAAAATAATGGCTTACTCATCAATTACTAACCTAGGCTGAGCCCTAATAGTTATCTCATTTGAACCAAACACATTCGCAATTAATATCCTAACATATATCCTCATAATAGTACCCACCTTTCCAATTTTAGCTATGACCGCAACCAAAACACTAAAAAATCTCTCAACCTCCTGAACGACATCCCCAACCGGAACTACAACATTAATAATTTTACTCCTATCAATTGCCGGACTCCCCCCCCTCACAGGGTTTTTACCAAAACTGCTAATTCTAAACGAACTTGTAATGCAAAACCTCACACCAGTTGCCACCGTAACGGCAATAACCTCCCTACTAAACCTCGTATTTTACCTACGAACCACATACATGACTACACTTCTTAATTCTCCTGGCTCTGCCACATCAGCCATAAAATGGCGATCCCCTATCACCAAAACTAAACTTACAATACTTACACCCACCGCAATCTTCAGCACCCCAGTCCTACCAAGCATTATCCCATAG 
punct.MP.LSUHC5617      							NNNNNNNNNNNNNNNNNNNNNNNNNNNNNNNNNNNNNNNNNNATGGGCACAATCATTACCGCCTCCAGCCACCACTGACTAACAGCCTGAGCCGGATTAGAAATAAACGCACTAGCCATCCTCCCAATCATTTCGAAAACAAAACACCCACGTGCAATTGAAGCCGCTACAAAATACTTCCTAACACAAGCAGTAGCTTCTTGCTTACTCCTATCATCGAGCATACTAAACGCCTGACAAACAGGAAGTTGAGATATCCTACAAATAACCAACCCCCTAGCATCTGCAACAATACTCGTGGCCCTAACAATAAAAGCCGGGGCCATCCCCCTGCACTTCTGACTTCCAGAAGTCATGCAAGGCTGCACCTTATACACCGCCATGCTAATCTCCACCTGACAAAAAATCGCTCCAATAACCCTAATATATCTAAAGTCAAACCATACACAACCACTGATTACCCTAACACTAGGCATACTCTCAACAATATTTGGAGGNNNNNNNNNNNNNNNNNNNNNNNNNNNNNNNNNNNNNNNNNNNNNNTCATCAATTACTAACCTAGGCTGAGCCCTTATAGCTATCTCATTTGAACCAAACACATTCGCAATTAATATCCTAGTGTATATCCTCATAATAGTACCCACCTTTCCAATTTTAGCTATAACCGCAACCAAAACACTAAAAAATCTCTCAACCTCATGAACGACATCCCCAACCGGAACTACAACATTAATAATTTTACTACTATCAATTGCCGGACTCCCCCCCCTCACAGGGTTTCTACCAAAACTGCTAATTCTAAACGAACTTGTAATGCAAGACCTCACACCAATTGCCACCGTAACAGCAATAACCTCCCTATTAAACCTCGTATTTTACCTACGAGCCACATACATGACTACACTTCTTAATTCTCCTGGCTCTGCCACATCAGCCATAAAATGGCGATCCCCTATCACCAAAACCAAACTTACAATACTTGCACCTGCCGCAATCTTCAGCACTCCAGCCCTACCAAGCATTATTCCATAG 
punct.Banyak.JAM11194  [MVZ 270829]	         		ATGCCAACCCCAGCTATTTTTATTCTACTCCTGAGCATCACAATGGGCACAATTATTACCATCTCCAGCCACCACTGACTGACAGCCTGAATCGGATTAGAAATAAACGCACTAGCCATCCTCCCAATCATCTCAAAAACAAAACACCCACGTGCAATTGAAGCCGCTACAAAATACTTCCTGACACAAGCAGTAGCTTCTTGCTTACTCCTATCATCGAGCATAGTAAACGCCTGACAAACAGGAAGTTGAGATATCCTACAAATAACCAACCCCCTAGCATCTACAACGATACTCGTGGCCCTAACAATAAAAACCGGGGCCATCCCCCTGCACTTCTGACTTCCAGAGGTCATGCAAGGCTGCACCCTATACACCGCCATGCTAATCTCCACCTGACAAAAAATCGCTCCAATAGCCCTAATATATCTAATGTCAAACCATACACAACCACTGATTACTCTAACACTAGGAATTCTCTCAACAATGTTCGGAGGCTGAGGCGGAATCAACCAAACCCAACTACGAAAAATAATGGCTTACTCATCAATTACTAACCTAGGCTGAGCCCTAATAGCTATCTCATTTGAACCAAACACATTCGCAATTAATATCCTAATGTACATCCTCATAATAATACCCACCTTTCCAATTTTAGCTATGACCGCAACCAAAACACTAAAAAATCTCTCAACCTCATGAACGACATCTCCAACCGGAACTACAACATTAATAATTTTACTACTATCAATTGCCGGACTCCCTCCCCTCACAGGGTTTTTACCAAAACTGCTAATTCTAAACGAACTTGTAATGCAAAACCTCACACCCATTGCCACCGTAACAGCAATAACCTCCCTATTAAACCTCGTATTTTACCTACGAGCCACATACATGACTACACTTCTTAATTCTCCTGGCTCTGCCACATCAACCATAAAATGGCGATCCCCTATTACCAAAACCAAACTTACAATACTTGCCCCTACCGCAATCTTCACCACCCCAGCCCTACCAAGCATTATTCCATAG 
punct.Banyak.JAM11195  [MVZ 270830]	        		ATGCCAACCCCAGCTATTTTTATTCTACTCCTGAGCATCACAATGGGCACAATTATTACCATCTCCAGCCACCACTGACTGACAGCCTGAATCGGATTAGAAATAAACGCACTAGCCATCCTCCCAATCATCTCAAAAACAAAACACCCACGTGCAATTGAAGCCGCTACAAAATACTTCCTGACACAAGCAGTAGCTTCTTGCTTACTCCTATCATCGAGCATAGTAAACGCCTGACAAACAGGAAGTTGAGATATCCTACAAATAACCAACCCCCTAGCATCTACAACGATACTCGTGGCCCTAACAATAAAAACCGGGGCCATCCCCCTGCACTTCTGACTTCCAGAGGTCATGCAAGGCTGCACCCTATACACCGCCATGCTAATCTCCACCTGACAAAAAATCGCTCCAATAGCCCTAATATATCTAATGTCAAACCATACACAACCACTGATTACTCTAACACTAGGAATTCTCTCAACAATGTTCGGAGGCTGAGGCGGAATCAACCAAACCCAACTACGAAAAATAATGGCTTACTCATCAATTACTAACCTAGGCTGAGCCCTAATAGCTATCTCATTTGAACCAAACACATTCGCAATTAATATCCTAATGTACATCCTCATAATAATACCCACCTTTCCAATTTTAGCTATGACCGCAACCAAAACACTAAAAAATCTCTCAACCTCATGAACGACATCTCCAACCGGAACTACAACATTAATAATTTTACTACTATCAATTGCCGGACTCCCTCCCCTCACAGGGTTTTTACCAAAACTGCTAATTCTAAACGAACTTGTAATGCAAAACCTCACACCCATTGCCACCGTAACAGCAATAACCTCCCTATTAAACCTCGTATTTTACCTACGAGCCACATACATGACTACACTTCTTAATTCTCCTGGCTCTGCCACATCAACCATAAAATGGCGATCCCCTATTACCAAAACCAAACTTACAATACTTGCCCCTACCGCAATCTTCACCACCCCAGCCCTACCAAGCATTATTCCATAG 
punct.Banyak.JAM11203  [MVZ 270631]	         		ATGCCAACCCCAGCTATTTTTATTCTACTCCTGAGCATCACAATGGGCACAATTATTACCATCTCCAGCCACCACTGACTGACAGCCTGAATCGGATTAGAAATAAACGCACTAGCCATCCTCCCAATCATCTCAAAAACAAAACACCCACGTGCAATTGAAGCCGCTACAAAATACTTCCTGACACAAGCAGTAGCTTCTTGCTTACTCCTATCATCGAGCATAGTAAACGCCTGACAAACAGGAAGTTGAGATATCCTACAAATAACCAACCCCCTAGCATCTACAACGATACTCGTGGCCCTAACAATAAAAACCGGGGCCATCCCCCTGCACTTCTGACTTCCAGAGGTCATGCAAGGCTGCACCCTATACACCGCCATGCTAATCTCCACCTGACAAAAAATCGCTCCAATAGCCCTAATATATCTAATGTCAAACCATACACAACCACTGATTACTCTAACACTAGGAATTCTCTCAACAATGTTCGGAGGCTGAGGCGGAATCAACCAAACCCAACTACGAAAAATAATGGCTTACTCATCAATTACTAACCTAGGCTGAGCCCTAATAGCTATCTCATTTGAACCAAACACATTCGCAATTAATATCCTAATGTACATCCTCATAATAATACCCACCTTTCCAATTTTAGCTATGACCGCAACCAAAACACTAAAAAATCTCTCAACCTCATGAACGACATCTCCAACCGGAACTACAACATTAATAATTTTACTACTATCAATTGCCGGACTCCCTCCCCTCACAGGGTTTTTACCAAAACTGCTAATTCTAAACGAACTTGTAATGCAAAACCTCACACCCATTGCCACCGTAACAGCAATAACCTCCCTATTAAACCTCGTATTTTACCTACGAGCCACATACATGACTACACTTCTTAATTCTCCTGGCTCTGCCACATCAACCATAAAATGGCGATCCCCTATTACCAAAACCAAACTTACAATACTTGCCCCTACCGCAATCTTCACCACCCCAGCCCTACCAAGCATTATTCCATAG 
punct.Batu.JAM11076  [MVZ 270636]	           		ATGCCAACCCCAGCTATTTTTATTCTACTCCTGAGCATCACAATGGGCACAATTATTACCATCTCCAGCCACCACTGACTGACAGCCTGAATCGGATTAGAAATAAACGCACTAGCCATCCTCCCAATCATCTCAAAAACAAAACACCCACGTGCAATTGAAGCCGCTACAAAATACTTCCTGACACAAGCAGTAGCTTCTTGCTTACTCCTATCATCGAGCATAGTAAACGCCTGACAAACAGGAAGTTGAGACATCCTACAAATAACCAACCCCCTAGCATCTGCAACAATACTCGTGGCCCTAACAATAAAAGCCGGAGCCATCCCCCTGCACTTCTGACTTCCAGAAGTCATGCAAGGCTGCACCCTATACACCGCCATGCTAATCTCCACCTGACAAAAAATCGCTCCAATAGCCCTAATATATCTAATGTCAAATCATACACAACCACTGATTACCCTAACACTAGGAATTCTCTCAACAATGTTCGGAGGCTGAGGCGGAATCAACCAAACCCAACTACGAAAAATAATGGCTTACTCATCAATTACTAACCTAGGCTGAGCCCTAATAGCTATCTCATTTGAACCAAACACATTCGCAATTAATATCCTAATGTACATCCTCATAATAATACCCACCTTTCCAATTTTAGCTATGACCGCAACCAAAACACTAAAAAATCTCTCAGCCTCATGAACGACATCTCCAACCGGAACTACAACATTAATAATTTTACTACTATCAATTGCCGGACTTCCCCCCCTCACAGGGTTTTTACCAAAACTGCTAATTCTAAACGAACTTGTAATGCAAAACCTCACACCCATTGCCACCATAACAGCAATAACCTCCCTATTAAACCTCGTATTTTACCTACGAGCCACATACATGACTACACTTCTTAATTCTCCTGGCTCTGCCACATCAACCATAAAATGGCGATCCCCTATTACCAAAACCAAACTTACAATACTTGCCCCCACCGCAATCTTCAGCACCCCAGCCCTACCAAGCATTATTCCATAG 
punct.Pandan.JAM10312  [MVZ 270836]	        		ATGCCAACCCCAGCTATTTTTATTCTACTCCTGAGCATCACAATGGGCACAATTATTACCATCTCCAGCCACCACTGACTGACAGCCTGAATCGGATTAGAAATAAACGCACTAGCCATCCTCCCAATCATCTCAAAAACAAAACACCCACGTGCAATTGAAGCCGCTACAAAATACTTCCTGACACAAGCAGTAGCTTCTTGCTTACTCCTATCATCGAGCATAGTAAACGCCTGACAAACAGGAAGTTGAGATATCCTACAAATAACCAACCCCCTAGCATCTGCAACAATACTCGTGGCCCTAACAATAAAAGCCGGGGCCATCCCCCTGCACTTCTGACTTCCAGAAGTCATGCAAGGCTGCACCCTATACACCGCCATGCTAATCTCCACCTGACAAAAAATCGCTCCAATAGCCCTAATATATCTAATGTCAAACCATGCACAACCACTGATTACTCTAACACTAGGAATTCTCTCAACAATGTTCGGAGGCTGAGGCGGAATCAACCAAACCCAACTACGAAAAATAATGGCTTACTCATCAATTACTAACCTGGGCTGAGCCCTAATAGCTATCTCATTTGAACCAAACACATTCGCAATTAATATTCTAATGTACATCCTCATAATAATACCCACCTTTCCAATTTTAGCTATGACCGCAACCAAAACACTAAAAAATCTCTCAACCTCATGAACGACATCTCCAACCGGAACTACAACATTAATAATTTTACTACTATCAATTGCCGGACTCCCCCCCCTCACAGGGTTTTTACCAAAACTGCTAATTCTAAACGAACTTGTAATGCAAAACCTCACACCCATTGCCACCGTAACAGCAATAACCTCCCTATTAAACCTCGTATTTTACCTACGAGCCACATACATGACTACGCTTCTTAATTCTCCTGGCTCTGCCACATCAACCATAAAATGGCGATCCCCTATTACCAAAACCAAACTTACAATACTTGCCCCTACCGCAATCTTCAGCACCCCAGCCCTACCAAGCATTATTCCATAG 
punct.Pandan.JAM10313  [MVZ 270641]	        		ATGCCAACCCCAGCTATTTTTATTCTACTCCTGAGCATCACAATGGGCACAATTATTACCATCTCCAGCCACCACTGACTGACAGCCTGAATCGGATTAGAAATAAACGCACTAGCCATCCTCCCAATCATCTCAAAAACAAAACACCCACGTGCAATTGAAGCCGCTACAAAATACTTCCTGACACAAGCAGTAGCTTCTTGCTTACTCCTATCATCGAGCATAGTAAACGCCTGACAAACAGGAAGTTGAGATATCCTACAAATAACCAACCCCCTAGCATCTGCAACAATACTCGTGGCCCTAACAATAAAAGCCGGGGCCATCCCCCTGCACTTCTGACTTCCAGAAGTCATGCAAGGCTGCACCCTATACACCGCCATGCTAATCTCCACCTGACAAAAAATCGCTCCAATAGCCCTAATATATCTAATGTCAAACCATGCACAACCACTGATTACTCTAACACTAGGAATTCTCTCAACAATGTTCGGAGGCTGAGGCGGAATCAACCAAACCCAACTACGAAAAATAATGGCTTACTCATCAATTACTAACCTGGGCTGAGCCCTAATAGCTATCTCATTTGAACCAAACACATTCGCAATTAATATTCTAATGTACATCCTCATAATAATACCCACCTTTCCAATTTTAGCTATGACCGCAACCAAAACACTAAAAAATCTCTCAACCTCATGAACGACATCTCCAACCGGAACTACAACATTAATAATTTTACTACTATCAATTGCCGGACTCCCCCCCCTCACAGGGTTTTTACCAAAACTGCTAATTCTAAACGAACTTGTAATGCAAAACCTCACACCCATTGCCACCGTAACAGCAATAACCTCCCTATTAAACCTCGTATTTTACCTACGAGCCACATACATGACTACGCTTCTTAATTCTCCTGGCTCTGCCACATCAACCATAAAATGGCGATCCCCTATTACCAAAACCAAACTTACAATACTTGCCCCTACCGCAATCTTCAGCACCCCAGCCCTACCAAGCATTATTCCATAG 
punct.Panti.JAM9604  [MVZ 270633]	           		ATGCCAACCCCAGCTATTTTTATTCTACTCCTGAGCATCACAATGGGCACAATTATTACCATCTCCAGCCACCACTGACTGACAGCCTGAATCGGATTAGAAATAAACGCACTAGCCATCCTCCCAATCATCTCAAAAACAAAACACCCACGTGCAATTGAAGCCGCTACAAAATACTTCCTGACACAAGCAGTAGCTTCTTGCTTACTCCTATCATCGAGCATAGTAAACGCCTGACAAACAGGAAGTTGAGATATCCTACAAATAACCAACCCCCTAGCATCTGCAACAATACTCGTGGCCCTAACAATAAAAGCCGGGGCCATCCCCCTGCACTTCTGACTTCCAGAAGTCATGCAAGGCTGCACCCTATACACCGCCATGCTAATCTCCACCTGACAAAAAATCGCTCCAATAGCCCTAATATATCTAATGTCAAACCATGCACAACCACTGATTACTCTAACACTAGGAATTCTCTCAACAATGTTCGGAGGCTGAGGCGGAATCAACCAAACCCAACTACGAAAAATAATGGCTTACTCATCAATTACTAACCTGGGCTGAGCCCTAATAGCTATCTCATTTGAACCAAACACATTCGCAATTAATATCCTAATGTACATCCTCATAATAATACCCACCTTTCCAATTTTAGCTATGACCGCAACCAAAACACTAAAAAATCTCTCAACCTCATGAACGACATCTCCAACCGGAACTACAACATTAATAATTTTACTACTATCAATTGCCGGACTCCCCCCCCTCACAGGGTTTTTACCAAAACTGCTAATTCTAAACGAACTTGTAATGCAAAACCTCACACCCATTGCCACCGTAACAGCAATAACCTCCCTATTAAACCTCGTATTTTACCTACGAGCCACATACATGACTACGCTTCTTAATTCTCCTGGCTCTGCCACATCAACCATAAAATGGCGATCCCCTATTACCAAAACCAAACTTACAATACTTGCCCCTACCGCAATCTTCAGCACCCCAGCCCTACCAAGCATTATTCCATAG 
punct.Panti.JAM9679  [MVZ 270635]	           		ATGCCAACCCCAGCTATTTTTATTCTACTCCTGAGCATCACAATGGGCACAATTATTACCATCTCCAGCCACCACTGACTGACAGCCTGAATCGGATTAGAAATAAACGCACTAGCCATCCTCCCAATCATCTCAAAAACAAAACACCCACGTGCAATTGAAGCCGCTACAAAATACTTCCTGACACAAGCAGTAGCTTCTTGCTTACTCCTATCATCGAGCATAGTAAACGCCTGACAAACAGGAAGTTGAGATATCCTACAAATAACCAACCCCCTAGCATCTGCAACAATACTCGTGGCCCTAACAATAAAAGCCGGGGCCATCCCCCTGCACTTCTGACTTCCAGAAGTCATGCAAGGCTGCACCCTATACACCGCCATGCTAATCTCCACCTGACAAAAAATTGCTCCAATAGCCCTAATATATCTAATGTCAAACCATGCACAACCACTGATTACTCTAACACTAGGAATTCTCTCAACAATGTTCGGAGGCTGAGGCGGAATCAACCAAACCCAACTACGAAAAATAATGGCTTACTCATCAATTACTAACCTGGGCTGAGCCCTAATAGCTATCTCATTTGAACCAAACACATTCGCAATTAATATCCTAATGTACATCCTCATAATAATACCCACCTTTCCAATTTTAGCTATGACCGCAACCAAAACACTAAAAAATCTCTCAACCTCATGAACGACATCTCCAACCGGAACTACAACATTAATAATTTTACTACTATCAATTGCCGGACTCCCCCCCCTCACAGGGTTTTTACCAAAACTGCTAATTCTAAACGAACTTGTAATGCAAAACCTCACACCCATTGCCACCGTAACAGCAATAACCTCCCTATTAAACCTCGTATTTTACCTACGAGCCACATACATGACTACGCTTCTTAATTCTCCTGGCTCTGCCACATCAACCATAAAATGGCGATCCCCTATTACCAAAACCAAACTTACAATACTTGCCCCTACCGCAATCTTCAGCACCCCAGCCCTACCAAGCATTATTCCATAG 
punct.Poring.JAM1216 [TNHC 56764]		 	  	    ATACCAACCCCGGCTATTTTTATGTTATCCCTGAGCATCACAATAGGCACAATTATTACCATCTCCAGCCACCACTGATTAACAGCCTGAGCTGGATTAGAAATAAATGCACTGGCCATCCTCCCAATTATTTCGAAAACAAAACACCCACGCGCAATTGAAGCCGCTACAAAGTACTTCCTAACACAAGCAGTAGCCTCTTGCTTACTTCTATCGTCGAGCATGATAAACGCCTGACAAACAGGGAGTTGAGACATCCTACAAATAACCAACCCCATAACATCTGCAACAATACTCGTGGCCCTAACAATAAAAGCCGGGGCCATCCCCCTACACTTCTGACTCCCAGAAGTTATGCAAGGCTGCACCCTATACACTGCCATGCTGATCGCCACCTGACAAAAAATCGCTCCAATAGCCCTTATATATCTAATGTCAAACCACACACAACCACTAATTACTATAACACTCGGCATACTCTCAACAATGTTTGGGGGCTGAGGCGGAATCAATCAAACCCAGCTACGAAAAATAATGGCTTACTCATCAATTACTAACCTAGGCTGAGCCCTAATAGTTATCGCATTCGAACCAAACACATTCGCAATTAATATCCTAATGTACATCCTCATAATAATACCCACCTTTCCAATTTTAGCTATAACCGCAACCAAGACATTAAAAAACCTCTCAGCCTCCTGAACAACATCCCCAGCCGGAACTACAACATTAATAATTCTACTACTATCTATTGCCGGCCTCCCCCCCCTCACAGGATTTTTACCAAAACTGCTGATCCTAAACGAACTTGTAATGCAAAACCTCACACCAATTGCCACCGTAACAGCAATGACCTCCCTATTAAACCTCGTATTTTACCTACGAGCCACGTATATGACTACACTTCTTAATTCTCCTGGCTCTGCCACATCAGCCATAAAATGGCGATCCCCTATCACCAAAACCAAAACTACAATACTCGCACCAACCGCAATCTTCAGCACCCCAGCCCTACCAAGCATTATCCCATAG 
punct.Sibolangit.JAM9820  [MVZ 270834]	      		ATGCCAACCCCAGCTATTTTTATTCTACTCCTGAGCATCACAATGGGCACAATTATTACCATCTCCAGCCACCACTGACTGACAGCCTGAATCGGATTAGAAATAAACGCACTAGCCATCCTCCCAATCATCTCAAAAACAAAACACCCACGTGCAATTGAAGCCACTACAAAATACTTCCTGACACAAGCAGTAGCTTCTTGCTTACTCCTATCATCGAGCATAGTAAACGCCTGACAAACAGGAAGTTGAGATATCCTACAAATAACCAACCCCCTAGCATCTGCAACAATACTCGTGGCCCTAACAATAAAAGCCGGGGCCATCCCCCTGCACTTCTGACTTCCAGAAGTCATGCAAGGCTGCACCCTATACACCGCCATGCTAATCTCCACCTGACAAAAAATCGCTCCAATAGCCCTAATATATCTAATGTCAAACCATGCACAACCACTGATTACTCTAACACTAGGAATTCTCTCAACAATGTTCGGAGGCTGAGGCGGAATCAACCAAACCCAACTACGAAAAATAATGGCTTACTCATCAATTACTAACCTGGGCTGAGCCCTAATAGCTATCTCATTTGAACCAAACACATTCGCAATTAATATTCTAATGTACATCCTCATAATAATACCCACCTTTCCAATTTTAGCTATGACCGCAACCAAAACACTAAAAAATCTCTCAACCTCATGAACGACATCTCCAACCGGAACTACAACATTAATAATTTTACTACTATCAATTGCCGGACTCCCCCCCCTCACAGGGTTTTTACCAAAACTGCTAATTCTAAACGAACTTGTAATGCAAAACCTCACACCCATTGCCACCGTAACAGCAATAACCTCCCTATTAAACCTCGTATTTTACCTACGAGCCACATACATGACTACGCTTCTTAATTCTCCTGGCTCTGCCACATCAACCATAAAATGGCGATCCCCTATTACCAAAACCAAACTTACAATACTTGCCCCTACCGCAATCTTTAGCACCCCAGCCCTACCAAGCATTATTCCATAG 
punct.Sipirok.JAM9688  [MVZ 270637]	         		ATGCCAACCCCAGCTATTTTTATTCTACTCCTGAGCATTACAATGGGCACAATTATTACCATCTCCAGCCACCACTGACTGACAGCCTGAATCGGATTAGAAATAAACGCACTAGCCATCCTCCCAATCATCTCAAAAACAAAACACCCACGTGCAATTGAAGCCGCTACAAAATACTTCCTGACACAAGCAGTAGCTTCTTGCTTACTCCTATCATCGAGCATAATAAACGCCTGACAAACAGGAAGTTGAGATATCCTACAAATAACCAACCCCCTAGCATCTGCAACAATACTCGTGGCCCTAACAATAAAAGCCGGGGCCATCCCCCTGCACTTCTGACTTCCAGAAGTCATGCAAGGCTGCACCCTATACACCGCCATGCTAATCTCCACCTGACAAAAAATCGCTCCAATAGCCCTAATATATCTAATGTCAAATCATACACAACCACTGATTACTCTAACACTAGGAATTCTCTCAACAATGTTCGGAGGCTGAGGCGGAATCAACCAAACCCAGCTACGAAAAATAATGGCTTACTCATCAATTACTAACCTAGGCTGAGCCCTAATAGCTATCTCATTTGAACCAAACACATTCGCAATTAATATCCTAATGTACATCCTCATAATAATACCCACCTTTCCAATTTTAGCTATGACCGCAACCAAAACACTAAAAAATCTCTCAGCCTCATGAACGACATCTCCAACCGGAACTACAACATTAATAATTTTACTACTATCAATTGCCGGACTCCCCCCCCTCACAGGGTTTTTACCAAAACTGCTAATTCTAAACGAACTTGTAATGCAAAACCTCACACCCATTGCCACCATAACAGCAATAACCTCCCTATTAAACCTCGTATTTTACCTACGAGCCACATACATGACTACACTTCTTAATTCTCCTGGCTCTGCCACATCAACCATAAAATGGCGATCCCCTATTACCAAAACCAAACTTACAATACTTGCCCCCACCGCAATCTTCAGCACCCCAGCCCTACCAAGCATTATTCCATAG 
punct.Sipirok.JAM9689  [MVZ 270638]	         		ATGCCAACCCCAGCTATTTTTATTCTACTCCTGAGCATCACAATGGGCACAATTATTACCATCTCCAGCCACCACTGACTGACAGCCTGAATCGGATTAGAAATAAACGCACTAGCCATCCTCCCAATCATCTCAAAAACAAAACACCCACGTGCAATTGAAGCCGCTACAAAATACTTCCTGACACAAGCAGTAGCTTCTTGCTTACTCCTATCATCGAGCATAGTAAACGCCTGACAAACAGGAAGTTGAGATATCCTACAAATAACCAACCCCCTAGCATCTGCAACAATACTCGTGGCCCTAACAATAAAAGCCGGGGCCATCCCCCTGCACTTCTGACTTCCAGAAGTCATGCAAGGCTGCACCCTATACACCGCCATGCTAATCTCCACCTGACAAAAAATCGCTCCAATAGCCCTAATATATCTAATGTCAAACCATGCACAACCACTGATTACTCTAACACTAGGAATTCTCTCAACAATGTTCGGAGGCTGAGGCGGAATCAACCAAACCCAACTACGAAAAATAATGGCTTACTCATCAATTACTAACCTGGGCTGAGCCCTAATAGCTATCTCATTTGAACCAAACACATTCGCAATTAATATTCTAATGTACATCCTCATAATAATACCCACCTTTCCAATTTTAGCTATGACCGCAACCAAAACACTAAAAAATCTCTCAACCTCATGAACGACATCTCCAACCGGAACTACAACATTAATAATTTTACTACTATCAATTGCCGGACTCCCCCCCCTCACAGGGTTTTTACCAAAACTGCTAATTCTAAACGAACTTGTAATGCAAAACCTCACACCCATTGCCACCATAACAGCAATAACCTCCCTATTAAACCTCGTATTTTACCTACGAGCCACATACATGACTACGCTTCTTAATTCTCCTGGCTCTGCCACATCAACCATAAAATGGCGATCCCCTATTACCAAAACCAAACTTACAATACTTGCCCCTACCGCAATCTTCAGCACCCCAGCCCTACCAAGCATTATTCCATAG 
punct.Sipirok.JAM9690  [MVZ 270832]	         		ATGCCAACCCCAGCTATTTTTATTCTACTCCTGAGCATCACAATGGGCACAATTATTACCATCTCCAGCCACCACTGACTGACAGCCTGAATCGGATTAGAAATAAACGCACTAGCCATCCTCCCAATCATCTCAAAAACAAAACACCCACGTGCAATTGAAGCCGCTACAAAATACTTCCTGACACAAGCAGTAGCTTCTTGCTTACTCCTATCATCGAGCATAGTAAACGCCTGACAAACAGGAAGTTGAGATATCCTACAAATAACCAACCCCCTAGCATCTGCAACAATACTCGTGGCCCTAACAATAAAAGCCGGGGCCATCCCCCTGCACTTCTGACTTCCAGAAGTCATGCAAGGCTGCACCCTATACACCGCCATGCTAATCTCCACCTGACAAAAAATCGCTCCAATAGCCCTAATATATCTAATGTCAAACCATGCACAACCACTGATTACTCTAACACTAGGAATTCTCTCAACAATGTTCGGAGGCTGAGGCGGAATCAACCAAACCCAACTACGAAAAATAATGGCTTACTCATCAATTACTAACCTGGGCTGAGCCCTAATAGCTATCTCATTTGAACCAAACACATTCGCAATTAATATTCTAATGTACATCCTCATAATAATACCCACCTTTCCAATTTTAGCTATGACCGCAACCAAAACACTAAAAAATCTCTCAACCTCATGAACGACATCTCCAACCGGAACTACAACATTAATAATTTTACTACTATCAATTGCCGGACTCCCCCCCCTCACAGGGTTTTTACCAAAACTGCTAATTCTAAACGAACTTGTAATGCAAAACCTCACACCCATTGCCACCGTAACAGCAATAACCTCCCTATTAAACCTCGTATTTTACCTACGAGCCACATACATGACTACGCTTCTTAATTCTCCTGGCTCTGCCACATCAACCATAAAATGGCGATCCCCTATTACCAAAACCAAACTTACAATACTTGCCCCTACCGCAATCTTCAGCACCCCAGCCCTACCAAGCATTATTCCATAG 
punct.Sipirok.JAM9691  [MVZ 270639]	         		ATGCCAACCCCAGCTATTTTTATTCTACTCCTGAGCATCACAATGGGCACAATTATTACCATCTCCAGCCACCACTGACTGACAGCCTGAATCGGATTAGAAATAAACGCACTAGCCATCCTCCCAATCATCTCAAAAACAAAACACCCACGTGCAATTGAAGCCGCTACAAAATACTTCCTGACACAAGCAGTAGCTTCTTGCTTACTCCTATCATCGAGCATAGTAAACGCCTGACAAACAGGAAGTTGAGATATCCTACAAATAACCAACCCCCTAGCATCTGCAACAATACTCGTGGCCCTAACAATAAAAGCCGGGGCCATCCCCCTGCACTTCTGACTTCCAGAAGTCATGCAAGGCTGCACCCTATACACCGCCATGCTAATCTCCACCTGACAAAAAATCGCTCCAATAGCCCTAATATATCTAATGTCAAACCATGCACAACCACTGATTACTCTAACACTAGGAATTCTCTCAACAATGTTCGGAGGCTGAGGCGGAATCAACCAAACCCAACTACGAAAAATAATGGCTTACTCATCAAATACTAACCTGGGGTGAGCCCTAATAGCTATCTCATTTGAACCAAACACATTCGCAATTAATATTCTAATGTACATCCTCATAATAATACCCACCTTTCCAATTTTAGCTATGACCGCAACCAAAACACTAAAAAATCTCTCAACCTCATGAACGACATCTCCAACCGGAACTACAACATTAATAATTTTACTACTATCAATTGCCGGACTCCCCCCCCTCACAGGGTTTTTACCAAAACTGCTAATTCTAAACGAACTTGTAATGCAAAACCTCACACCCATTGCCACCATAACAGCAATAACCTCCCTATTAAACCTCGTATTTTACCTACGAGCCACATACATGACTACGCTTCTTAATTCTCCTGGCTCTGCCACATCAACCATAAAATGGCGATCCCCTATTACCAAAACCAAACTTACAATACTTGCCCCTACCGCAATCTTCAGCACCCCAGCCCTACCAAGCATTATTCCATAG 
punct.Sipirok.JAM9692  [MVZ 270833]	         		ATGCCAACCCCAGCTATTTTTATTCTACTCCTGAGCATCACAATGGGCACAATTATTACCATCTCCAGCCACCACTGACTGACAGCCTGAATCGGATTAGAAATAAACGCACTAGCCATCCTCCCAATCATCTCAAAAACAAAACACCCACGTGCAATTGAAGCCGCTACAAAATACTTCCTGACACAAGCAGTAGCTTCTTGCTTACTCCTATCATCGAGCATAGTAAACGCCTGACAAACAGGAAGTTGAGATATCCTACAAATAACCAACCCCCTAGCATCTGCAACAATACTCGTGGCCCTAACAATAAAAGCCGGGGCCATCCCCCTGCACTTCTGACTTCCAGAAGTCATGCAAGGCTGCACCCTATACACCGCCATGCTAATCTCCACCTGACAAAAAATCGCTCCAATAGCCCTAATATATCTAATGTCAAACCATGCACAACCACTGATTACTCTAACACTAGGAATTCTCTCAACAATGTTCGGAGGCTGAGGCGGAATCAACCAAACCCAACTACGAAAAATAATGGCTTACTCATCAATTACTAACCTGGGCTGAGCCCTAATAGCTATCTCATTTGAACCAAACACATTCGCAATTAATATTCTAATGTACATCCTCATAATAATACCCACCTTTCCAATTTTAGCTATGACCGCAACCAAAACACTAAAAAATCTCTCAACCTCATGAACGACATCTCCAACCGGAACTACAACATTAATAATTTTACTACTATCAATTGCCGGACTCCCCCCCCTCACAGGGTTTTTACCAAAACTGCTAATTCTAAACGAACTTGTAATGCAAAACCTCACACCCATTGCCACCATAACAGCAATAACCTCCCTATTAAACCTCGTATTTTACCTACGAGCCACATACATGACTACGCTTCTTAATTCTCCTGGCTCTGCCACATCAACCATAAAATGGCGATCCCCTATTACCAAAACCAAACTTACAATACTTGCCCCTACCGCAATCTTCAGCACCCCAGCCCTACCAAGCATTATTCCATAG 
punct.Sitahuis.JAM10298  [MVZ 270835]	      		ATGCCAACCCCAGCTATTTTTATTCTACTCCTGAGCATTACAATGGGCACGATTATTACCATCTCCAGCCACCACTGACTGACAGCCTGAATCGGATTAGAAATAAACGCACTAGCCATCCTCCCAATCATCTCAAAAACAAAACACCCACGTGCAATTGAAGCCGCTACAAAATACTTCCTGACACAAGCAGTAGCTTCTTGCTTACTCCTATCATCGAGCATAGTAAACGCCTGACAAACAGGAAGTTGAGATATCCTACAAATAACCAACCCCCTAGCATCTGCAACAATACTCGTGGCCCTAACAATAAAAGCCGGGGCCATCCCCCTGCACTTCTGACTTCCAGAAGTCATGCAAGGCTGCACCCTATACACCGCCATGCTAATCTCCACCTGACAAAAAATCGCTCCAATAGCCCTAATATATCTAATGTCAAATCATACACAACCACTGATTACTCTAACACTAGGAATTCTCTCAACAATGTTCGGAGGCTGAGGCGGAATCAACCAAACCCAACTACGAAAAATAATGGCTTACTCATCAATTACTAACCTAGGCTGAGCCCTAATAGCTATCTCATTTGAACCAAACACATTCGCAATTAATATCCTAATGTACATCCTCATAATAATACCCACCTTTCCAATTTTAGCTATGACCGCAACCAAAACACTAAAAAATCTCTCAGCCTCATGAACGACATCTCCAACCGGAACTACAACATTAATAATTTTACTACTATCAATTGCCGGACTCCCCCCCCTCACAGGGTTTTTACCAAAACTGCTAATTCTAAACGAACTCGTAATGCAAAACCTCACACCCATTGCCACCATAACAGCAATAACCTCCCTATTAAACCTCGTATTTTACCTACGAGCCTCATACATGACTACACTTCTTAATTCTCCTGGCTCTGCCACATCAACCATAAAATGGCGATCCCCTATTACCAAAACCAAACTTACAATACTTGCCCCCACCGCAATCTTCAGCACCCCAGCCCTACCAAGCATTATTCCATAG 
punct.Sitahuis.JAM10299  [MVZ 270640]	       		ATGCCAACCCCAGCTATTTTTATTCTACTCCTGAGCATTACAATGGGCACAATTATTACCATCTCCAGCCACCACTGACTGACAGCCTGAATCGGATTAGAAATAAACGCACTAGCCATCCTCCCAATCATCTCAAAAACAAAACACCCACGTGCAATTGAAGCCGCTACAAAATACTTCCTGACACAAGCAGTAGCTTCTTGCTTACTCCTATCATCGAGCATAATAAACGCCTGACAAACAGGAAGTTGAGATATCCTACAAATAACCAACCCCCTAGCATCTGCAACAATACTCGTGGCCCTAACAATAAAAGCCGGGGCCATCCCCCTGCACTTCTGACTTCCAGAAGTCATGCAAGGCTGCACCCTATACACCGCCATGCTAATCTCCACCTGACAAAAAATCGCTCCAATAGCCCTAATATATCTAATGTCAAATCATACACAACCACTGATTACTCTAACACTAGGAATTCTCTCAACAATGTTCGGAGGCTGAGGCGGAATCAACCAAACCCAGCTACGAAAAATAATGGCTTACTCATCAATTACTAACCTAGGCTGAGCCCTAATAGCTATCTCATTTGAACCAAACACATTCGCAATTAATATCCTAATGTACATCCTCATAATAATACCCACCTTTCCAATTTTAGCTATGACCGCAACCAAAACACTAAAAAATCTCTCAGCCTCATGAACGACATCTCCAACCGGAACTACAACATTAATAATTTTACTACTATCAATTGCCGGACTCCCCCCCCTCACAGGGTTTTTACCAAAACTGCTAATTCTAAACGAACTTGTAATGCAAAACCTCACACCCATTGCCACCATAACAGCAATAACCTCCCTATTAAACCTCGTATTTTACCTACGAGCCACATACATGACTACACTTCTTAATTCTCCTGGCTCTGCCACATCAACCATAAAATGGCGATCCCCTATTACCAAAACCAAACTTACAATACTTGCCCCCACCGCAATCTTCAGCACCCCAGCCCTACCAAGCATTATTCCATAG 
punct.TelukBetung.JAM9082 [MVZ 270828]	      		ATGCCAACCCCAGCTATTTTTATTCTACTCCTGAGCATCACAATGGGCACAATTATTACCATCTCCAGCCACCACTGACTGACAGCCTGAATCGGATTAGAAATAAACGCACTAGCCATCCTCCCAATCATCTCAAAAACAAAACACCCACGTGCAATTGAAGCCGCTACAAAATACTTCCTGACACAAGCAGTAGCTTCTTGCTTACTCCTATCATCGAGCATACTAAACGCCTGACAAACAGGAAGTTGAGATATCCTACAAATAACCAACCCCCTAGCATCTGCAACAATACTCGTGGCCCTAACAATAAAAGCAGGGGCCATCCCCCTGCACTTCTGACTTCCAGAAGTCATGCAAGGCTGCACCCTATACACCGCCATGCTAATCTCCACCTGACAAAAAATCGCTCCAATAGCCCTAATATATCTAATGTCAAACCATACACAACCACTGATTACTCTAACACTAGGAATACTCTCAACAATGTTCGGAGGCTGAGGCGGAATCAACCAAACCCAACTACGAAAAATAATGGCTTACTCATCAATTACTAACCTAGGCTGAGCCCTAATAGCTATCTCATTTGAGCCAAACACATTCGCAATTAATATCCTAATGTATATCCTCATAATAATACCCACCTTTCCAATTTTAGCTATGACCGCAACCAAAACACTAAAAAATCTCTCAACCTCATGAACGACATCCCCAACCGGAACTACAACATTAATAATTTTACTACTATCAATTGCCGGACTCCCCCCCCTCACAGGATTTTTACCAAAACTGCTAATTCTAAACGAACTTGTAATGCAAAACCTCACACCCATTGCCACCGTAACAGCAATAACCTCCCTATTAAACCTCGTATTTTACCTACGAGCCACATACATAACTACACTTCTTAATTCTCCTGGCTCTGCCACATCAACCATAAAATGGCGATCCCCTATTACCAAAACCAAACTTACAATACTTGCACCTACCGCAATCTTTAGCACCCCAGCCCTACCAAGCATTATTCCATAG 
punct.MaDiNa.JAM10320  [MVZ 270642]    	     		ATGCCAACCCCAGCTATTTTTATTCTACTCCTGAGCATTACAATGGGCACGATTATTACCATCTCCAGCCACCACTGACTGACAGCCTGAATCGGATTAGAAATAAACGCACTAGCCATCCTCCCAATCATCTCAAAAACAAAACACCCACGTGCAATTGAAGCCGCTACAAAATACTTCCTGACACAAGCAGTAGCTTCTTGCTTACTCCTATCATCGAGCATAGTAAACGCCTGACAAACAGGAAGTTGAGATATCCTACAAATAACCAACCCCCTAGCATCTGCAACAATACTCGTGGCCCTAACAATAAAAGCCGGGGCCATCCCCCTGCACTTCTGACTTCCAGAAGTCATGCAAGGCTGCACCCTATACACCGCCATGCTAATCTCCACCTGACAAAAAATCGCTCCAATAGCCCTAATATATCTAATGTCAAATCATACACAACCACTGATTACTCTAACACTAGGAATTCTCTCAACAATGTTCGGAGGCTGAGGCGGAATCAACCAAACCCAACTACGAAAAATAATGGCTTACTCATCAATTACTAACCTAGGCTGAGCCCTAATAGCTATCTCATTTGAACCAAACACATTCGCAATTAATATCCTAATGTACATCCTCATAATAATACCCACCTTTCCAATTTTAGCTATGACCGCAACCAAAACACTAAAAAATCTCTCAGCCTCATGAACGACATCTCCAACCGGAACTACAACATTAATAATTTTACTACTATCAATTGCCGGACTCCCCCCCCTCACAGGGTTTTTACCAAAACTGCTAATTCTAAACGAACTCGTAATGCAAAACCTCACACCCATTGCCACCATAACAGCAATAACCTCCCTATTAAACCTCGTATTTTACCTACGAGCCACATACATGACTACACTTCTTAATTCTCCTGGCTCTGCCACATCAACCATAAAATGGCGATCCCCTATTACCAAAACCAAACTTACAATACTTGCCCCCACCGCAATCTTCAGCACCCCAGCCCTACCAAGCATTATTCCATAG 
;
end;
